# Supplementary material for: Population-based correlates of COVID-19 infection: An analysis from the DFW COVID-19 prevalence study
Source: PLoS One. 2022 Dec 1;17(12):e0278335. doi: 10.1371/journal.pone.0278335 (PMC9714738; doi:10.1371/journal.pone.0278335)
Supplement: S1 Data — (XLSX) [file pone.0278335.s001.xlsx]

## Sheet: Deidentified Data
ID	Infection Status	Socio economic status	Age Category	Gender	Race Ethnicity	Education category	Essential Worker Status	County
1		2	3	2	3	4	2	1
2	2	1	2	1	1	4	1	1
3	2	2	4	1	3	4	2	1
4	2	2	2	1	4	4	2	1
5	2	2	4	2	3	4	2	1
6		2	1	1	1	4	1	1
7	2	1	1	1	3	3	2	1
8	2	1	2	1	3	4	2	1
9	2	2	4	2	3	4	2	1
10		2	3	1	3	4		1
11	1	2	4	1	4	4	2	1
12	2	1	4	1	3	4	1	1
13	2	1	3	2	3	2	2	1
14	2	1	3	2	3	4	2	1
15		1	3	1	4	3	2	1
16	2	1	2	1	1	4	2	1
17		2	4	1	4	4	2	1
18	2	2	3	2	3	4	2	1
19	1	1	3	2	1	2	2	1
20	2	2	3	2	5	2	2	1
21		1	3	2	4	1		1
22	2	1	2	2	3	4	1	1
23		2	4	2	3	4	2	1
24	2	2	4	2	4	2	2	1
25	2	2	2	2	3	2	1	1
26	2	1	3	2	3	3	2	1
27		1	3	1	1	1	1	1
28		2	1	2	1	3	1	1
29	2	2	4	2	3	3	2	1
30	2	2	3	1	3	3	2	1
31		2	2	1	4	2	2	1
32	2	2	2	1	1	1	1	1
33	2	2	4	1	4	2	1	1
34		1	4	2	3	4	2	1
35		2	3	2	3	4	1	1
36		2	4	2	3	4	2	1
37	2	2	3	1	1	4	2	1
38	2	1	2	1	3	3	1	1
39	2	2	2	2	1	4	2	1
40	2	2	4	1	3	4	2	1
41		2	3	2	3	3	2	1
42		2	4	1	3	3	1	1
43		2	2	2	1	4	2	1
44	2	2	2	2	3	4	2	1
45		2	2	1	1	3	2	1
46	1	2	2	2	4	3	2	1
47	2	1	4	2	4	4	2	1
48	2	1	3	1	3	3	1	1
49	2	2	4	2	3	4	2	1
50	2	2	3	1	1	2		1
51	2	2	2	1	3	4	2	1
52	2	1	2	1	5	4	1	1
53		1	2	1	4	3		1
54	2	1	4	1	3	4	1	1
55		2	2	2	3	4	2	1
56	2	2	3	1	3	4	1	1
57		1	4	1	4	3	2	1
58	2	2	2	2	3	4	2	1
59	2	1	2	2	3	4	2	1
60	2	1	2	2	4	2	2	1
61	2	1	2	2	1	4	1	1
62	2	1	3	2	3	4	2	1
63	2	1	2	2	3	1	2	1
64		1	2	2	1	2	1	1
65	2	2	2	2	4	3	2	1
66		2	3	2	3	2	2	1
67		1	2	2	3	2	2	1
68	2	2	4	1	3	3	2	1
69		1	3	2	4	3	2	1
70		1	2	2	4	4	2	1
71	2	2	3	1	1	4	2	1
72	2	2	2	2	1	3	2	1
73	2	2	2	2	4	3	2	1
74	2	2	3	1	4	4	2	1
75		1	4	1	3	4		1
76		2	3	2	3	3	2	1
77	2	1	2	2	4	4	1	1
78		2	3	2	3	4		1
79	2	2	2	1	4	3	1	1
80		2	4	2	3	4	2	1
81		2	2	2	3	4	2	1
82		1	1	2	1	2	1	1
83	2	2	4	2	3	4	2	1
84		2	1	2	3	2	1	1
85		2	3	2	1	4	2	1
86	2	2	2	1	3	4	1	1
87	2	1	1	1	4	4	2	1
88		2	2	2	3	4	2	1
89	2	1	3	1	1	4	2	1
90		1	2	1	3	4	2	1
91		2	2	2	4	2	1	1
92		2	4	1	5	1	2	1
93	2	1	4	2	3	3	2	1
94	2	1	2	1	1	4	2	1
95		1	2	2	1	2	2	1
96		2	4	2	3	4	2	1
97		2	2	1	1	4	1	1
98	2	1	4	1	4	3	2	1
99	2	1	3	1	3	4	2	1
100	2	1	2	1	3	4	1	1
101	2	1	4	1	3	3	2	1
102	2	2	3	2	3	4	2	1
103	2	1	4	2	3	4	1	1
104		2	3	2	3	4	2	1
105	2	2	2	1	5	4	2	1
106	2	2	3	2	3	4	2	1
107	2	2	1	1	4	4	2	1
108	2	2	3	2	3	4	2	1
109	2	2	4	2	3	4	2	1
110		2	4	2	3	4		1
111		2	4	1	4	4	2	1
112	2	2	4	1	3	4	2	1
113		2	2	2	1	1	2	1
114		1	4	1	1	3	1	1
115	2	2	4	2	3	4	2	1
116	2	2	3	1	3	4	2	1
117		1	3	1	4	3	2	1
118		1	4	2	3	2	2	1
119		1	3	1	4	1	2	1
120		1	3	2	3	3	2	1
121	2	1	1	1	3	2	2	1
122		2	2	1	3	4	2	1
123	2	2	2	1	3	4	2	1
124		1	3	2	1	4	1	1
125	2	2	2	2	3	4	1	1
126		2	3	2	1	4	2	1
127		1	2	2	1	2	2	1
128	2	1	2	1	4	3	2	1
129	2	2	4	2	1	4	2	1
130	2	1	2	2	3	4	1	1
131	2	2	2	2	1	3	2	1
132		1	3	2	1	4	2	1
133	2	2	4	1	1	1	2	1
134	2	2	4	2	3	3	2	1
135	2	2	4	1	3	4	2	1
136	2	2	4	2	3	4	2	1
137		1	1	2	3	3	2	1
138	2	1	2	1	4	4	2	1
139	2	2	3	2	3	4	2	1
140		1	1	2	5	4	2	1
141	2	1	3	2	3	3	2	1
142		1	3	1	1	3	2	1
143	2	2	3	2	4	3	2	1
144		1	4	1	4	2	1	1
145	2	2	3	2	1	4	2	1
146		2	2	2	3	4	1	1
147	2	2	3	2	1	4	1	1
148	2	2	2	2	1	2	1	1
149	2	2	2	1	1	4	2	1
150	2	1	2	1	5	4	2	1
151	2	2	2	2	3	4	1	1
152		1	2	1	3	2	1	1
153	2	2	2	2	3	4	1	1
154	2	2	2	1	1	4	2	1
155		1	1	2	1	2	1	1
156		1	2	1	4	3	2	1
157	2	2	3	1	3	4	2	1
158	2	1	3	2	4	4	2	1
159		1	2	1	3	4	2	1
160	2	1	3	2	3	3	2	1
161		1	2	1	1	4	2	1
162	2	2	4	2	4	3	2	1
163		2	2	1	3	4	2	1
164	2	1	3	2	3	3	2	1
165	2	1	3	2	4	3	2	1
166	2	1	3	2	1	2	2	1
167	2	1	2	2	3	4	1	1
168		2	2	2	5	4	2	1
169		1	3	1	4	4	2	1
170	2	2	2	2	1	4	2	1
171		1	3	2	1	1	1	1
172		2	4	1	3	4		1
173	2	1	2	2	1	4	2	1
174	3	1	3	2	1	2		1
175	2	2	3	2	3	4	2	1
176	2	2	3	2	3	4	2	1
177		1	4	2	1	3	2	1
178		2	2	2	5	3		1
179	2	1	2	1	2	4	1	1
180		1	2	2	3	2		1
181	2	1	2	1	3	4	2	1
182	2	2	2	2	5	4	1	1
183		2	2	2	4	2	2	1
184	2	2	3	1	3	4	2	1
185	2	2	3	1	3	4	2	1
186	1	1	4	1	1	2	2	1
187	2	2	2	2	3	4	1	1
188	2	1	3	2	2	4	2	1
189	2	2	1	2	4	3	1	1
190		2	4	1	3	4		1
191		2	4	2	4	3	2	1
192		1	2	2	1	1	2	1
193	2	2	3	1	3	4	2	1
194	1	2	2	1	3	4	2	1
195	2	1	2	1	1	3	2	1
196	2	2	4	2	3	4	2	1
197	2	2	4	2	3	4	2	1
198		2	3	2	3	4	2	1
199	2	1	3	2	3	4	2	1
200		1	3	2	1	3	2	1
201	2	1	4	2	3	3	2	1
202		1	2	2	1	2	2	1
203		2	2	2	1	1	2	1
204		1	1	2	1	2	2	1
205	1	2	2	2	3	4	1	1
206	2	1	4	2	3	2	2	1
207	2	1	2	2	4	2	1	1
208		2	4	2	3	4	2	1
209		2	2	2	4	2	1	1
210		2	2	2	1	3	1	1
211	2	2	2	2	3	4	2	1
212	2	1	4	1	3	4	1	1
213		2	3	1	3	4	2	1
214		1	4	1	4	1	2	1
215		2	2	2	1	2	1	1
216		2	4	2	4	4	1	1
217		1	2	2	3	3	2	1
218		2	3	1	4	4	2	1
219		2	2	1	1	2	2	1
220		2	2	2	4	4	1	1
221		1	2	2	3	4	1	1
222	2	2	4	2	1	2	2	1
223	2	1	3	1	2	4	2	1
224	2	1	2	2	4	4	2	1
225	2	2	2	1	5	4	2	1
226		2	3	2	4	3	2	1
227	2	1	1	1	3	3	2	1
228	2	1	1	2	5	3	2	1
229		1	2	1	3	3	2	1
230	2	2	3	1	3	3	2	1
231	2	1	3	2	3	4	1	1
232	2	2	4	2	4	2	2	1
233		1	1	2	4	2	2	1
234	2	2	3	2	3	4	2	1
235	2	2	2	2	4	3	2	1
236	2	2	2	2	1	2	2	1
237		2	3	2	3	4	2	1
238		1	3	1	4	3		1
239	2	1	2	2	3	4	2	1
240	2	1	1	1	1	3	2	1
241	2	1	3	2	4	4	2	1
242		1	2	2	4	4		1
243		1	1	1	4	4	2	1
244	2	2	2	2	3	4	2	1
245	2	1	2	1	3	4	2	1
246	2	2	2	2	1	4	2	1
247	2	2	4	1	3	4	2	1
248		1	3	1	4	4	1	1
249	1	2	3	1	3	4	2	1
250		2	2	2	2	4	2	1
251		1	1	2	3	4	1	1
252		2	2	1	5	4	2	1
253	2	2	4	1	3	4	2	1
254		1	3	1	5	4	2	1
255		2	4	2	3	2	2	1
256		2	2	2	3	3	1	1
257		1	1	2	3	4	2	1
258		2	3	2	1	3	2	1
259		2	3	2	1	2	2	1
260		2	4	1	3	4	2	1
261	2	2	4	1	3	4	2	1
262	2	1	2	2	3	3	1	1
263	2	2	4	2	3	3	2	1
264	2	2	2	1	4	4	2	1
265	2	1	2	2	3	4	2	1
266		1	4	2	3	2	2	1
267	2	1	2	1	4	3	2	1
268	2	1	1	2	1	4	2	1
269	2	1	3	1	3	3	1	1
270	2	1	3	1	3	3	1	1
271	2	2	3	1	4	3	2	1
272		2	4	2	3	2	2	1
273	2	1	1	2	4	3	1	1
274	2	2	3	1	3	2	2	1
275	2	2	2	2	3	4	2	1
276		2	4	1	3	4		1
277	2	1	3	2	4	4	2	1
278		2	3	1	4	1	2	1
279	2	2	4	1	3	4	1	1
280		1	3	2	3	1	1	1
281	2	2	4	2	3	3	2	1
282	2	2	3	2	1	3	1	1
283		2	2	1	1	2	1	1
284	2	1	4	1	5	4	2	1
285		2	2	1	1	4	2	1
286	2	1	2	2	4	4	2	1
287		1	2	2	3	4	1	1
288	2	2	2	1	5	4	2	1
289		2	3	2	1	1	1	1
290	2	2	1	2	3	3	1	1
291	2	2	4	1	3	4	1	1
292		1	4	2	1	3	1	1
293	2	2	2	2	3	4	2	1
294	2	1	3	2	4	4	2	1
295		1	2	2	4	3	2	1
296	2	1	1	2	4	3	2	1
297	2	2	2	2	3	4	2	1
298	3	1	4	2	4	1		1
299		2	2	2	4	3	2	1
300		2	2	1	3	4	2	1
301	2	2	3	2	1	4	2	1
302		2	2	1	2	4		1
303	2	2	3	1	3	3	1	1
304	2	1	2	2	4	4	1	1
305		1	4	2	4	2	1	1
306		2	3	1	3	4		1
307		2	3	2	3	4	1	1
308		1	2	2	4	2	2	1
309		2	4	2	4	2	2	1
310	2	2	1	1	3	4	2	1
311	2	2	2	1	5	4	2	1
312		2	3	2	4	4		1
313	2	2	2	1	4	3	2	1
314	2	2	2	2	5	4	2	1
315	2	2	3	2	3	4	2	1
316	2	2	3	1	1	3	2	1
317		1	4	2	4	2	2	1
318		2	3	2	3	3		1
319	2	1	3	2	4	4	2	1
320	2	2	1	2	3	4	2	1
321	2	2	4	1	3	4	2	1
322	2	1	2	2	1	4	2	1
323		2	4	2	1	3		1
324	2	2	4	1	2	3	2	1
325	2	2	4	1	3	4	2	1
326	2	2	2	1	3	4	2	1
327		1	4	2	4	1	2	1
328		1	1	1	3	3	2	1
329		2	4	1	3	4		1
330		1	4	2	3	3	2	1
331		1	3	1	3	3	2	1
332		1	2	2	4	3	2	1
333	2	2	3	1	3	4	2	1
334		1	2	1	3	3	2	1
335	2	1	4	2	4	3	2	1
336		2	3	2	5	2	2	1
337	2	2	2	1	3	2	1	1
338		2	3	1	3	3	2	1
339	2	1	1	2	2	3	1	1
340		2	2	2	3	4	2	1
341	2	1	2	1	3	4	1	1
342		1	2	1	1	1		1
343		1	3	2	3	2	2	1
344	2	2	3	1	3	4	2	1
345	2	1	2	2	4	4	2	1
346		1	2	2	3	2	2	1
347	2	1	3	1	3	2	2	1
348	2	2	4	2	3	4	2	1
349	2	1	2	1	1	4	2	1
350	2	2	3	1	5	4	1	1
351	2	2	2	2	3	3	1	1
352	2	2	3	2	5	4	2	1
353	2	1	2	1	5	4	1	1
354		2	1	1	1	2	2	1
355	2	1	1	1	3	4	2	1
356	2	1	3	2	3	4	1	1
357		2	3	2	4	1	2	1
358		2	2	2	3	4	2	1
359		1	2	2	3	1	2	1
360		2	4	1	1	4		1
361	2	2	4	1	3	4	2	1
362		2	3	2	4	4	2	1
363		2	4	1	3	4	2	1
364		2	4	1	3	4	1	1
365	2	2	3	1	3	4	1	1
366	2	1	3	1	3	4	1	1
367		2	3	2	3	4	2	1
368	2	2	3	1	3	3	2	1
369	2	1	3	1	3	4	2	1
370		2	2	1	1	2	2	1
371	2	2	3	2	1	2	1	1
372	2	2	3	2	1	4	2	1
373		1	4	1	3	3		1
374	2	1	4	2	3	4	2	1
375		2	2	2	1	2	2	1
376		2	4	2	3	1	2	1
377	2	1	2	1	3	4	2	1
378	2	2	3	2	1	1	2	1
379		1	3	2	1	4	1	1
380	2	2	2	2	3	4	1	1
381		2	4	1	3	4		1
382	2	2	2	2	3	4	1	1
383		2	2	2	4	4	2	1
384		1	3	2	1	3		1
385		1	2	1	3	4	2	1
386	2	2	4	1	3	4	2	1
387		1	3	2	3	3	1	1
388	2	2	3	2	3	4	2	1
389	2	2	4	2	3	4	2	1
390	2	2	4	2	3	2	2	1
391		1	3	2	3	2	2	1
392		2	3	1	3	3	1	1
393	2	1	3	1	4	3	2	1
394		2	3	1	3	4	1	1
395		1	2	2	4	1	2	1
396		2	2	2	2	3	1	1
397	2	1	4	2	3	4	2	1
398		2	3	2	4	1	1	1
399		2	3	2	3	3	1	1
400		1	4	2	3	2	1	1
401		1	2	1	3	2	1	1
402		1	4	2	1	4		1
403	2	2	4	1	3	4	2	1
404	2	1	3	1	3	1	1	1
405	2	1	1	2	4	3	2	1
406		1	4	2	4	3		1
407	2	2	3	2	1	4	2	1
408		2	4	1	3	4		1
409	2	2	4	1	3	3	2	1
410		1	3	2	4	1	2	1
411	2	1	2	1	3	4	2	1
412		1	2	2	4	4	2	1
413		2	2	2	1	3	1	1
414		2	4	2	1	4		1
415	2	1	3	2	3	1	2	1
416		2	1	2	1	3	1	1
417	2	2	3	1	1	4	2	1
418	2	1	3	2	3	4	1	1
419		2	3	2	1	3	1	1
420		2	2	1	1	4		1
421		2	3	2	4	4	2	1
422		1	2	2	1	2	2	1
423	1	2	2	2	1	4	2	1
424	2	2	4	1	3	3	2	1
425	2	1	2	2	3	4	2	1
426		1	4	2	4	1		1
427	2	2	4	1	3	4	2	1
428	2	2	4	2	3	4	2	1
429	2	1	3	2	3	4	2	1
430	2	2	3	2	3	4	2	1
431	2	1	2	1	3	4	2	1
432		1	4	2	4	2	1	1
433		2	2	1	1	2	1	1
434		1	2	1	3	4	2	1
435		1	3	1	4	1	2	1
436		1	3	1	4	2	2	1
437		2	4	2	3	2	2	1
438		1	4	1	3	4		1
439		2	4	1	3	4		1
440		1	4	2	1	1	2	1
441		2	2	1	5	4	2	1
442	2	1	3	2	3	3	2	1
443	2	2	3	2	3	4	2	1
444		1	3	1	4	1	2	1
445		2	3	2	4	3	2	1
446	2	1	2	2	4	2	2	1
447	2	2	2	2	4	4	1	1
448	2	2	4	1	4	4	2	1
449	2	1	4	2	4	4	2	1
450	2	2	4	2	1	1	2	1
451	2	1	3	2	1	2	2	1
452	2	2	4	1	3	3	2	1
453	2	2	3	2	1	4	2	1
454	2	2	4	2	1	3	2	1
455		1	4	2	1	3		1
456		1	2	2	1	4	1	1
457		1	4	1	5	4	2	1
458		2	3	1	1	4	2	1
459		2	4	2	3	4		1
460	2	2	4	2	4	2	2	1
461		1	3	2	4	1	2	1
462	2	1	3	2	5	1	2	1
463		1	2	1	3	3	2	1
464	2	2	2	1	3	2	1	1
465	2	1	3	2	4	3	1	1
466	2	2	2	2	4	3	2	1
467		1	3	1	3	2	2	1
468		1	2	1	4	2	1	1
469		2	3	1	1	2	2	1
470	2	1	2	1	1	4	2	1
471		2	4	2	3	3		1
472	2	2	3	2	4	4	2	1
473	2	1	4	2	4	2	2	1
474		2	4	2	4	3		1
475		2	3	2	1	2	1	1
476		1	4	2	3	2		1
477	2	2	4	2	4	4	2	1
478	2	1	2	2	1	4	2	1
479	2	2	3	1	4	3	2	1
480		2	4	2	4	4	2	1
481		2	4	1	1	1	2	1
482		2	3	2	1	4	1	1
483	2	1	3	2	3	4	1	1
484	2	1	3	2	1	1	2	1
485	2	2	3	2	1	4	2	1
486		2	4	1	4	3		1
487	2	2	4	1	3	4	2	1
488		2	3	2	4	2	2	1
489	2	2	3	2	1	2	1	1
490	2	1	3	2	3	3	2	1
491		1	3	2	1	4	2	1
492		2	4	2	4	4		1
493	2	2	3	1	4	4	1	1
494	2	2	3	2	4	2	2	1
495	2	2	3	1	1	2	2	1
496		2	4	2	3	3	1	1
497	2	1	4	2	3	4	2	1
498		1	2	2	4	3	2	1
499	2	1	2	2	1	1	2	1
500	2	2	4	2	5	3	2	1
501		2	4	2	4	4	2	1
502	1	2	3	2	4	4		1
503		2	3	2	4	2	2	1
504		2	4	1	3	4		1
505		2	4	2	3	3		1
506		1	3	2	4	2		1
507		2	2	2	3	3	1	1
508	2	1	3	2	4	2	2	1
509	2	2	3	2	4	4	1	1
510		1	3	1	1	2	2	1
511	2	2	4	1	4	3	2	1
512	1	1	3	1	3	2	2	1
513	2	2	1	2	1	3	2	1
514		2	4	2	3	2	2	1
515		2	2	2	4	2	2	1
516	2	2	4	1	4	2	2	1
517		2	3	2	3	1		1
518	2	2	3	1	3	4	2	1
519	2	2	2	1	3	3	1	1
520		1	3	1	4	2	2	1
521		2	4	2	4	4	2	1
522		1	2	2	1	3	2	1
523		2	3	2	4	1		1
524	2	2	3	2	4	4	2	1
525	2	2	2	1	3	4	1	1
526		1	3	1	4	2		1
527		2	4	1	4	3	2	1
528	2	2	3	2	3	3	1	1
529		2	2	1	1	1	1	1
530	2	1	4	2	3	2	2	1
531		1	2	1	3	3	1	1
532		2	3	2	5	3	1	1
533	2	2	3	1	4	3		1
534		2	3	2	4	2	2	1
535		2	4	1	3	3	2	1
536	3	2	1	2	1	4		1
537		2	4	2	4	2		1
538		1	3	2	1	1	2	1
539	2	2	3	2	3	4	2	1
540		2	4	2	1	1	2	1
541		2	2	2	4	3	2	1
542		2	3	1	3	3		1
543	2	2	3	2	4	4	2	1
544	2	2	2	2	4	4	2	1
545		2	4	2	3	2		1
546	2	1	2	2	2	4	1	1
547		1	4	2	3	2	2	1
548		2	1	1	4	3	2	1
549		2	2	2	4	3	2	1
550	2	2	4	1	4	3	2	1
551		2	4	2	4	1	2	1
552		2	3	1	4	3	2	1
553	2	2	4	1	3	4	2	1
554	2	2	3	2	3	3	1	1
555		2	2	1	3	2	2	1
556		2	2	2	4	3	2	1
557		2	4	2	3	3	2	1
558	2	2	4	2	4	4	2	1
559		2	3	2	3	3	2	1
560	2	2	4	2	3	3	1	1
561	2	2	3	2	1	1	2	1
562		1	4	1	4	4		1
563	2	2	3	1	3	2	2	1
564	2	2	3	2	3	4	1	1
565	2	2	3	2	3	2	2	1
566	2	2	4	2	3	3		1
567		2	2	1	4	3	2	1
568	2	1	3	2	4	4	1	1
569	2	2	4	1	3	4	2	1
570	2	2	2	2	3	3	2	1
571	2	2	3	2	1	2	2	1
572		2	3	2	4	2	2	1
573	2	2	4	1	3	4	2	1
574		2	4	2	4	4	2	1
575		2	3	2	3	4	2	1
576	1	1	4	2	4	3	2	1
577		2	1	2	1	4	2	1
578		2	4	1	3	4		1
579	2	2	3	1	1	2	1	1
580		2	4	1	4	4	2	1
581		2	3	2	3	4		1
582	2	2	4	2	3	4	2	1
583	2	1	3	2	4	4	2	1
584		2	3	2	3	4	1	1
585	2	2	3	2	3	2	2	1
586		2	4	2	3	3	2	1
587	2	2	2	1	5	4	2	1
588		2	3	1	3	4	2	1
589		2	4	2	4	4		1
590	2	2	4	1	4	2	2	1
591	2	2	3	1	1	4	2	1
592	2	2	1	2	3	4	2	1
593		2	3	1	1	3		1
594	2	1	4	2	4	4	2	1
595		2	4	1	3	2		1
596		1	4	2	3	1	2	1
597		1	3	2	4	4	1	1
598		1	2	2	4	2	2	1
599		2	2	2	1	4	1	1
600	2	2	2	2	3	4	2	1
601	2	2	3	2	1	3	2	1
602	2	1	3	2	4	3	2	1
603	2	2	3	1	3	4	2	1
604	2	2	2	2	4	4	2	1
605	2	2	2	1	1	4	1	1
606	2	1	2	1	4	2	1	1
607	2	1	4	2	3	3	2	1
608		2	4	1	4	3	2	1
609		2	4	1	4	3		1
610	2	2	3	1	1	4	2	1
611	1	2	3	2	1	4	2	1
612		1	4	1	4	4		1
613	2	2	1	1	4	2	2	1
614	2	2	4	1	3	4	2	1
615		1	3	2	3	3	2	1
616		2	3	2	3	3	1	1
617		2	3	2	3	4	1	1
618		2	4	1	3	4	2	1
619	2	1	4	2	4	3	2	1
620	2	2	3	1	4	2	1	1
621	2	2	2	1	3	3	2	1
622		2	3	2	4	4	2	1
623	2	1	3	1	3	4	1	1
624		1	3	1	4	3	2	1
625	2	2	4	2	3	4	2	1
626		2	4	1	4	4		1
627		2	3	1	3	2	2	1
628		2	4	1	5	2	2	1
629	2	2	4	2	4	2	2	1
630		1	2	2	3	4	2	1
631	2	2	2	2	3	4	2	1
632	2	2	4	2	3	3	2	1
633		2	2	2	1	2	2	1
634	2	2	4	1	4	4	2	1
635	2	2	2	2	4	4	2	1
636	2	2	4	2	4	4	2	1
637		2	4	2	3	4		1
638	2	2	4	2	3	3	2	1
639	2	2	2	2	3	4	2	1
640		2	4	1	3	4		1
641		2	3	1	3	4		1
642	2	2	3	2	3	2	2	1
643		2	3	1	1	3	1	1
644		1	4	2	3	2	2	1
645	2	2	4	2	4	3	2	1
646		2	4	2	3	3		1
647	2	2	3	2	3	4	1	1
648		2	3	2	4	3	1	1
649	2	2	4	1	4	4	2	1
650	2	2	1	1	5	4	2	1
651	2	2	4	2	3	3	2	1
652		2	4	2	4	4	2	1
653	2	2	2	2	4	4	2	1
654	2	2	3	1	3	2	2	1
655	2	2	4	1	3	3	2	1
656	1	1	3	2	4	3	2	1
657		2	4	1	4	4		1
658		2	4	1	3	3		1
659		1	3	1	3	4	2	1
660	2	2	2	2	4	4	1	1
661	2	2	1	1	1	3	2	1
662		2	4	2	1	3	2	1
663	2	2	3	2	3	3	1	1
664	2	2	3	2	3	2	2	1
665		2	4	2	3	3	2	1
666		2	3	1	4	2	2	1
667	2	1	3	2	4	3	2	1
668		1	1	2	1	3		1
669	2	1	2	2	4	3	2	1
670	2	2	4	2	4	4	2	1
671		1	2	2	4	1	2	1
672		2	3	2	4	4	2	1
673		2	4	1	3	3		1
674	2	2	4	1	3	4		1
675		2	3	2	4	3	2	1
676		2	4	1	3	3		1
677		2	2	2	4	3	2	1
678	2	1	2	1	3	4	2	1
679	2	1	2	2	3	2	2	1
680	2	2	3	2	3	4	2	1
681	2	2	3	1	3	4	1	1
682	2	2	2	1	3	4	2	1
683	2	1	3	1	4	1	2	1
684	2	2	4	2	4	3		1
685		2	2	1	3	4	2	1
686	1	1	2	1	1	4	1	1
687		2	3	1	2	4	1	1
688		1	2	2	1	3	2	1
689	2	1	4	1	3	3	1	1
690	2	2	2	2	1	4	1	1
691	2	1	2	2	3	4	2	1
692	2	2	4	2	3	3	2	1
693	2	1	2	2	1	4	2	1
694		2	2	1	3	4	2	1
695	2	1	2	2	1	4	1	1
696	2	2	3	2	3	4	1	1
697		2	2	2	3	4	2	1
698	2	1	3	2	4	2	2	1
699	2	2	3	2	1	4	1	1
700	2	2	3	1	3	4	2	1
701	2	2	4	1	3	4	2	1
702		2	4	1	3	4	2	1
703	2	2	3	2	3	2	1	1
704	2	2	3	2	3	4	2	1
705	1	2	2	2	3	4	1	1
706	2	2	2	1	4	4	2	1
707		1	2	2	1	4	1	1
708		1	1	1	5	4	2	1
709	2	2	4	1	5	4	2	1
710	2	2	3	2	4	4	2	1
711	2	1	3	2	1	3	1	1
712	2	1	3	2	4	2	2	1
713	2	2	3	1	3	3	2	1
714	2	1	4	1	3	4	2	1
715		1	2	2	1	1	1	1
716	2	1	3	2	4	2	2	1
717		1	3	1	3	2	2	1
718	2	2	3	1	3	4	2	1
719		2	3	2	4	4	1	1
720	2	2	3	1	3	4	2	1
721	2	1	1	2	3	3	2	1
722		1	2	2	4	3	1	1
723	2	1	3	2	4	4	2	1
724	2	1	3	2	4	3	2	1
725	2	2	3	2	3	3	1	1
726	2	2	4	2	1	4	2	1
727	1	2	2	2	4	2	1	1
728		2	4	2	3	2	2	1
729	2	1	1	1	3	3	1	1
730	2	2	3	2	3	4		1
731	2	1	1	2	5	3	2	1
732	2	2	2	1	3	4	2	1
733	2	2	2	1	3	4	1	1
734	2	2	3	1	3	4	2	1
735	2	1	4	1	3	4	2	1
736		2	1	2	1	1	2	1
737		2	4	2	5	3	2	1
738		2	2	2	1	1	2	1
739		2	2	2	3	3	2	1
740		2	3	1	4	2	2	1
741		2	3	2	3	4	2	1
742	2	2	3	2	3	4	2	1
743		1	2	1	1	4	2	1
744		2	4	2	3	4		1
745	2	2	2	2	3	4	2	1
746	2	1	2	2	3	4	2	1
747	2	2	4	2	3	4	2	1
748	2	2	3	2	3	4	2	1
749		1	1	1	3	3	2	1
750	2	1	3	2	4	3	2	1
751		2	3	1	2	4	2	1
752	2	1	2	2	1	4	2	1
753	2	2	4	1	3	4	2	1
754	2	2	3	1	3	4	1	1
755	2	2	4	2	3	4	1	1
756	2	2	3	1	1	2	1	1
757	2	1	1	2	1	4	2	1
758	2	1	1	1	4	4	1	1
759	2	1	3	1	3	2	2	1
760	2	1	4	1	4	1	2	1
761		2	3	1	5	4	1	1
762	2	2	2	2	3	4	1	1
763	2	2	4	1	3	4	2	1
764	2	2	3	1	4	4	1	1
765		1	2	2	4	3		1
766	2	1	3	1	3	4	1	1
767	1	1	3	1	3	4	2	1
768	2	2	3	1	3	4	2	1
769		1	3	1	3	4	1	1
770	2	1	3	2	4	1	2	1
771	2	2	4	2	4	3	2	1
772		2	3	1	3	4	2	1
773	2	2	4	2	3	4	2	1
774	2	2	4	2	4	4	2	1
775	2	2	2	2	3	4	2	1
776	2	1	4	1	3	4	1	1
777	2	1	4	1	4	4	2	1
778		2	4	2	4	2	2	1
779	2	2	3	2	3	3	1	1
780		1	4	1	3	3	2	1
781	2	1	3	1	4	4	2	1
782	2	2	2	2	4	4	2	1
783		1	3	2	4	2	2	1
784		2	3	2	3	4	2	1
785	2	2	4	2	1	1	2	1
786		1	2	2	1	2	1	1
787	2	2	4	1	3	3	2	1
788		1	3	1	1	4		1
789		2	4	2	4	4	2	1
790	2	1	3	2	3	4	2	1
791	1	2	4	2	3	4	2	1
792	2	1	2	1	3	4	2	1
793	2	2	3	2	3	4	2	1
794		2	4	2	4	2	2	1
795	2	2	2	2	5	4	1	1
796	2	1	4	1	3	3	2	1
797	1	2	2	1	1	3	1	1
798	1	1	3	2	1	1	1	1
799		2	2	2	3	4	1	1
800		2	2	2	1	2	2	1
801	2	2	4	2	3	4	2	1
802	2	2	2	1	3	4	1	1
803		2	3	1	3	4	2	1
804		1	4	2	1	1	2	1
805	2	1	2	2	3	4	2	1
806	2	2	4	1	3	4	1	1
807		1	4	2	3	2	2	1
808	2	2	4	2	3	3	2	1
809	2	2	2	2	5	3	2	1
810		2	2	2	1	3	2	1
811	2	1	3	1	4	2	2	1
812	2	1	2	2	3	4	2	1
813		1	2	2	4	2	1	1
814		1	2	1	3	4	2	1
815	2	2	4	2	4	3	2	1
816	2	1	4	1	1	4	2	1
817		2	2	1	1	2	1	1
818	2	1	4	1	3	4	2	1
819	2	1	2	1	1	4	1	1
820	2	1	3	2	3	4	2	1
821	2	2	3	2	3	4		1
822		2	4	2	3	3		1
823		1	3	2	3	4	2	1
824	2	2	2	1	3	4	2	1
825	2	1	2	1	1	3	2	1
826		2	2	1	3	4	1	1
827		1	1	1	3	3	2	1
828	2	1	2	2	3	4	2	1
829		2	4	2	1	1	2	1
830		1	2	2	1	4	2	1
831	1	2	3	1	1	4	2	1
832	2	2	3	1	4	4	2	1
833	1	2	2	2	1	1	2	1
834	2	2	2	1	1	3		1
835	2	1	2	2	3	3	1	1
836	2	1	3	1	1	4	2	1
837	2	1	4	2	3	4	2	1
838		2	2	2	1	3	2	1
839		1	2	2	1	1	2	1
840		2	4	2	3	4	2	1
841	2	2	3	2	3	4	2	1
842		2	4	2	4	2	2	1
843	2	2	2	2	3	4	1	1
844	2	2	2	1	1	3	2	1
845	2	2	2	2	4	3	2	1
846	2	2	3	1	3	4	1	1
847		1	1	2	1	3	2	1
848	2	2	3	2	3	4	2	1
849		1	2	2	3	4	2	1
850	2	2	1	1	1	2	1	1
851		2	4	2	4	1	2	1
852	2	2	2	2	1	3	1	1
853	2	2	3	2	5	4	2	1
854		1	3	2	3	4	2	1
855	2	1	1	2	3	3	2	1
856	2	2	4	1	5	4	2	1
857	2	2	3	2	1	2	2	1
858	2	1	4	1	3	4	2	1
859	2	2	3	1	3	4	2	1
860		1	1	2	5	4	2	1
861	2	2	3	1	1	3	1	1
862	2	1	2	2	3	1	2	1
863	1	1	2	1	5	4	2	1
864		1	3	2	1	2	2	1
865		2	2	1	1	3	2	1
866	2	2	2	2	5	4	2	1
867		2	2	2	5	4	2	1
868		1	4	2	3	2	2	1
869	2	2	3	2	3	4	2	1
870		2	4	2	4	3	2	1
871		2	2	2	3	4	2	1
872	1	1	3	1	4	2	2	1
873	2	2	3	2	1	1	2	1
874	2	2	2	1	1	4	2	1
875	1	2	2	1	3	4	1	1
876		1	3	2	4	2	2	1
877	2	2	3	2	3	2	2	1
878	2	2	2	1	4	4	2	1
879		2	3	2	1	1	2	1
880	2	2	2	2	1	4	2	1
881	2	1	2	2	1	4	1	1
882		1	2	2	1	1	2	1
883	2	1	4	2	1	4	2	1
884	2	2	4	2	4	4	2	1
885		2	2	1	3	4	1	1
886		1	2	1	4	4	1	1
887		2	2	1	3	4	1	1
888	2	2	2	1	3	4	2	1
889		1	4	1	3	4	2	1
890	2	2	3	2	1	4	1	1
891		2	2	2	5	4	2	1
892	2	2	4	2	3	4	1	1
893		1	4	1	4	2	2	1
894	2	1	3	2	4	4	2	1
895	2	1	2	2	5	4	1	1
896	2	2	3	1	4	4	1	1
897		1	2	2	1	1	2	1
898	2	2	2	1	1	4	1	1
899	2	2	2	2	5	4	2	1
900	2	1	3	2	4	2	2	1
901	2	2	1	2	4	4	1	1
902	2	2	2	2	3	4	2	1
903	2	1	2	1	3	4	1	1
904	1	2	2	2	3	4	2	1
905		1	3	2	1	2	2	1
906	2	2	4	1	3	4	2	1
907	2	1	3	2	3	3	1	1
908	2	1	3	2	4	4	2	1
909	2	1	2	2	3	4	2	1
910	2	2	2	2	1	4	1	1
911	2	1	2	1	4	4	2	1
912		1	4	2	4	4	1	1
913		1	3	2	4	1	1	1
914	2	2	2	2	3	3	1	1
915		2	3	1	4	2	2	1
916		1	2	2	3	4	2	1
917		2	3	1	3	4	2	1
918	2	2	3	2	3	4	2	1
919		1	2	2	1	3	2	1
920	2	1	4	1	3	4	1	1
921	1	2	4	2	1	2	2	1
922		1	3	2	1	1	2	1
923	2	1	4	1	4	4		1
924		2	2	2	1	2	1	1
925		2	2	2	3	2	2	1
926		2	2	2	3	3		1
927	2	2	4	2	3	4	2	1
928	2	2	3	2	3	4	2	1
929	2	1	2	1	1	4	1	1
930	2	2	4	1	5	3	2	1
931	2	2	2	1	1	4	1	1
932	2	1	4	1	4	4	2	1
933	2	2	3	2	1	4	2	1
934	1	2	1	1	4	2	2	1
935	2	1	4	2	3	4	2	1
936	2	2	3	1	3	4	2	1
937	2	2	2	2	3	4	2	1
938		1	2	2	5	4	2	1
939	2	1	2	1	3	4	1	1
940		2	1	1	3	3	2	1
941	2	2	2	2	5	4	2	1
942	2	2	3	2	5	4	2	1
943	2	2	2	1	5	3	2	1
944		2	2	2	4	2	2	1
945	2	2	4	2	1	2	2	1
946	2	2	3	2	3	3	1	1
947	2	1	1	1	3	3	2	1
948	2	2	2	1	5	4	2	1
949	1	2	3	2	4	4	1	1
950		1	2	2	4	2	2	1
951		1	4	2	3	2	1	1
952	2	2	4	2	3	3	2	1
953	2	1	2	2	1	3	1	1
954	2	1	2	1	3	4	1	1
955	1	2	3	2	4	4	2	1
956		1	2	2	1	3	2	1
957	2	2	1	1	3	4	1	1
958	2	1	3	2	4	1	2	1
959	2	1	3	1	4	3	2	1
960	1	1	2	2	1	3	2	1
961	2	2	2	1	3	4	2	1
962		2	2	1	3	4	1	1
963	2	1	3	1	1	4	2	1
964		1	3	1	4	2	1	1
965	2	1	3	2	3	4	2	1
966		2	4	1	3	4	1	1
967		1	4	2	3	3	2	1
968	2	2	3	2	3	4	1	1
969		2	3	2	3	2	2	1
970	2	1	2	2	1	3	1	1
971	2	2	4	2	3	4	2	1
972	2	2	3	2	4	4	1	1
973	2	1	2	2	4	3	2	1
974	2	2	3	2	4	4	2	1
975	2	2	4	2	3	4	2	1
976		1	2	2	3	4	1	1
977		2	4	1	3	1	2	1
978		1	1	2	3	3	1	1
979	1	1	3	2	1	1	1	1
980		2	2	2	3	2	1	1
981	2	2	2	1	3	4	2	1
982		2	4	2	4	3	2	1
983	2	2	3	1	3	3	1	1
984	2	2	2	1	3	4	2	1
985	2	2	3	1	3	4	2	1
986	2	2	2	1	4	1	2	1
987		1	3	2	4	1	2	1
988	2	1	4	2	3	1	2	1
989		1	3	2	3	3	2	1
990	2	1	2	1	3	4	2	1
991	2	2	1	2	3	4	1	1
992	2	2	3	1	3	3	1	1
993	2	2	2	2	3	4	1	1
994	2	1	2	2	1	1	2	1
995	2	2	2	1	3	4	1	1
996	2	1	4	1	4	3	2	1
997	2	1	3	2	1	4	2	1
998	1	2	2	2	1	1	1	1
999	2	1	2	1	3	4	2	1
1000		1	2	1	1	3	1	1
1001		1	3	2	1	2	1	1
1002	2	2	1	1	3	3	1	1
1003		2	2	2	3	4	2	1
1004	2	2	4	1	3	4	2	1
1005	2	2	2	2	4	4	1	1
1006	2	2	3	2	3	4	2	1
1007		1	2	2	4	3	2	1
1008	2	2	2	2	3	4	2	1
1009	2	2	4	2	3	3	2	1
1010		1	2	2	1	1	2	1
1011		2	3	2	3	3	2	1
1012	1	2	2	2	3	4	2	1
1013	2	1	2	2	1	4	2	1
1014		2	2	2	3	4	2	1
1015		1	1	2	3	4	2	1
1016	2	1	4	2	3	4	2	1
1017	2	2	2	2	4	4	2	1
1018		2	4	2	3	4	2	1
1019	2	2	4	2	3	4	2	1
1020	2	2	3	1	3	4	2	1
1021	2	2	4	2	3	2	2	1
1022		2	2	2	1	2	2	1
1023	2	2	3	2	3	3	1	1
1024	2	1	3	2	1	1	2	1
1025		2	4	2	4	3	2	1
1026		2	2	1	1	4	2	1
1027	2	2	2	1	3	4	1	1
1028	2	1	1	1	5	3	2	1
1029	2	2	2	1	3	2	2	1
1030	2	2	4	2	1	3	2	1
1031		1	2	1	1	4	1	1
1032	2	2	3	2	3	4	2	1
1033	2	2	2	2	3	3	2	1
1034		2	3	2	1	4	1	1
1035	2	1	2	1	5	4	1	1
1036		1	1	1	5	2	2	1
1037	2	1	3	1	3	4	1	1
1038		2	2	2	1	4	2	1
1039		2	4	2	3	4	2	1
1040		1	3	1	1	2		1
1041	2	1	4	2	3	3	2	1
1042		2	4	2	3	4		1
1043		2	3	2	3	4	2	1
1044		1	2	2	4	4	1	1
1045	2	2	4	2	3	4	2	1
1046	2	2	3	2	3	3	2	1
1047		1	3	1	5	2	1	1
1048	2	2	2	2	1	2	2	1
1049	1	2	4	2	1	1	2	1
1050	2	1	1	2	1	4	2	1
1051	2	2	3	2	1	4	2	1
1052		2	3	1	1	4	2	1
1053		1	4	1	4	2	1	1
1054	2	2	4	2	4	2	2	1
1055		1	4	1	4	1	2	1
1056	2	1	2	2	3	4	2	1
1057	2	2	3	1	3	4	2	1
1058		1	3	1	1	4	2	1
1059		2	3	2	4	4	2	1
1060	2	2	2	2	5	4	2	1
1061		1	2	2	5	4	1	1
1062	2	1	2	2	1	4	2	1
1063	2	1	2	1	3	4	2	1
1064		1	4	1	3	3	2	1
1065	2	2	1	1	1	2	2	1
1066		1	2	2	3	3	1	1
1067	2	2	2	1	3	4	1	1
1068		1	3	1	4	3	2	1
1069	2	2	2	2	3	4	2	1
1070		1	3	1	5	1	2	1
1071		2	3	1	4	3	2	1
1072	2	2	1	2	1	4	1	1
1073	2	1	3	1	3	2		1
1074		1	2	2	4	3	2	1
1075	2	1	2	2	3	2	1	1
1076		2	3	2	3	4		1
1077	2	2	4	2	3	4	2	1
1078	2	2	4	2	3	4	2	1
1079		2	1	2	3	4	2	1
1080	2	2	4	1	1	4	2	1
1081	2	1	2	2	5	4	1	1
1082	2	1	1	1	4	4	2	1
1083		2	3	2	4	3	1	1
1084		2	3	2	3	4	2	1
1085	2	2	3	1	1	3	2	1
1086		1	2	2	3	4	2	1
1087		2	2	2	3	4	2	1
1088		2	3	1	5	4	1	1
1089		1	3	1	4	1	1	1
1090	2	2	2	1	1	4	2	1
1091		2	4	1	3	4	2	1
1092		2	4	2	3	3	2	1
1093	2	1	2	1	3	4	2	1
1094	2	2	2	1	5	4	2	1
1095	2	2	3	1	1	4	2	1
1096		1	4	2	3	3	1	1
1097	2	1	4	2	3	4	2	1
1098	2	2	3	1	5	4	2	1
1099	2	2	2	2	3	4	2	1
1100	2	2	2	2	5	4	2	1
1101	2	2	2	1	3	4	2	1
1102	2	2	4	1	1	4	2	1
1103	2	1	2	1	5	4	2	1
1104		1	2	2	3	4	1	1
1105		1	3	2	4	2	2	1
1106		1	3	2	4	3	2	1
1107	2	2	2	2	1	4	2	1
1108	2	1	4	1	1	1	2	1
1109		1	4	1	1	1		1
1110		1	2	1	3	4	2	1
1111	2	1	1	2	1	3	1	1
1112	2	1	2	1	1	4	2	1
1113	2	1	4	2	1	2	2	1
1114	2	1	3	2	4	1	2	1
1115		2	2	2	3	2	2	1
1116	2	2	2	1	1	3	1	1
1117		1	2	2	1	3	2	1
1118	2	2	3	1	3	4	2	1
1119	2	2	4	2	3	4	2	1
1120	2	2	3	1	1	4	2	1
1121	2	1	1	2	1	3	2	1
1122	2	2	3	1	4	4	2	1
1123		1	4	1	3	3	2	1
1124		1	2	2	3	3	1	1
1125	2	2	4	2	3	4	2	1
1126	2	2	3	1	1	2	2	1
1127	2	2	4	1	3	3		1
1128		1	3	2	3	4	1	1
1129		2	2	2	1	3		1
1130	2	2	4	2	3	4	2	1
1131	2	2	3	2	3	3	2	1
1132	2	2	3	2	5	4	2	1
1133	2	1	3	1	3	4	1	1
1134		2	3	1	1	1	2	1
1135		1	2	2	4	3	1	1
1136		2	1	2	4	3	2	1
1137	2	2	2	1	5	4	1	1
1138		2	2	1	5	4	2	1
1139	2	2	2	2	3	4	2	1
1140	2	1	2	2	3	4	1	1
1141		1	2	2	1	4	1	1
1142	2	2	2	2	4	4	2	1
1143		1	1	1	1	2	1	1
1144	2	2	4	1	3	4	2	1
1145	2	2	3	1	3	4	2	1
1146	2	1	3	2	3	4	1	1
1147	2	1	4	1	3	2	2	1
1148	2	2	4	1	3	4	2	1
1149	2	2	3	2	1	3	2	1
1150		2	3	1	3	4	2	1
1151	2	2	4	2	4	4		1
1152	2	1	3	2	3	4	2	1
1153	2	1	2	1	1	2	1	1
1154	2	2	1	2	3	4	1	1
1155	2	1	3	2	3	2	1	1
1156	1	2	2	1	1	1	1	1
1157		2	3	1	4	4	1	1
1158		1	4	2	3	2	2	1
1159	2	2	2	2	3	4	2	1
1160	2	2	3	2	3	4	1	1
1161	1	2	3	2	3	4	2	1
1162	2	1	4	2	3	4	2	1
1163	2	2	3	2	3	3	1	1
1164		2	2	2	1	1	2	1
1165		1	2	1	1	3	1	1
1166		1	2	2	3	2	2	1
1167		2	3	1	5	3	1	1
1168	2	2	4	1	3	4	1	1
1169	2	1	2	2	4	3	1	1
1170	2	2	3	2	4	2	1	1
1171	2	1	2	2	3	3	2	1
1172	2	1	4	2	3	3	2	1
1173	2	2	3	2	1	4	2	1
1174	2	2	4	2	3	4	2	1
1175		2	3	2	3	2	2	1
1176		1	2	1	1	2		1
1177		2	2	2	1	4	2	1
1178	2	2	2	2	3	4	2	1
1179		2	4	2	3	4	2	1
1180	2	1	2	1	3	4	2	1
1181	2	1	3	2	4	3	2	1
1182	2	1	4	2	3	4	2	1
1183	2	2	3	1	3	4	2	1
1184	2	2	3	2	3	4	2	1
1185		1	2	2	4	3	2	1
1186	2	2	3	2	3	4	1	1
1187	2	2	2	2	3	4	1	1
1188	2	2	1	1	3	3	1	1
1189	2	2	2	2	3	4	1	1
1190		2	2	2	5	4		1
1191	2	1	2	1	1	2	1	1
1192	2	2	2	2	3	4	2	1
1193	2	1	3	1	1	2	2	1
1194	1	2	3	2	1	2	2	1
1195		1	1	1	5	2	2	1
1196	2	1	2	1	5	4	2	1
1197	2	2	4	2	3	4	2	1
1198	2	2	2	2	3	4	1	1
1199		1	3	2	4	4	2	1
1200	2	2	3	1	3	2	1	1
1201		1	3	1	4	2	2	1
1202	2	2	4	2	3	4	1	1
1203	2	1	1	2	1	3	1	1
1204	2	1	3	2	3	2	1	1
1205	2	1	3	1	3	4	2	1
1206	2	1	2	1	3	4	2	1
1207	2	2	2	1	5	4	2	1
1208		2	4	2	3	3	2	1
1209	2	1	1	2	3	3	2	1
1210	2	2	4	1	3	4	2	1
1211	2	1	3	1	3	4	2	1
1212	2	2	2	1	1	4	2	1
1213	2	2	3	2	3	4	2	1
1214		2	4	2	4	3	2	1
1215	2	2	2	1	3	4	2	1
1216		1	2	2	3	4	1	1
1217	2	2	3	2	3	3	2	1
1218		2	3	2	4	2	2	1
1219		2	2	1	3	4	2	1
1220		2	3	2	5	3	2	1
1221		2	2	2	3	4	2	1
1222		1	2	1	4	3	1	1
1223		2	4	1	3	4	2	1
1224	2	2	2	1	3	4	2	1
1225		2	2	1	1	1	1	1
1226	1	1	3	2	4	4	2	1
1227	2	2	3	2	4	3	2	1
1228	2	2	3	1	3	4	2	1
1229		1	2	2	4	3	2	1
1230		1	4	2	4	2	2	1
1231		1	4	1	4	3	2	1
1232		1	4	1	3	4	2	1
1233	1	1	2	2	4	3	1	1
1234	2	2	3	2	1	4	1	1
1235		1	1	2	3	4	1	1
1236		2	1	2	3	3	2	1
1237	2	2	3	1	3	3	1	1
1238		2	2	2	1	1	2	1
1239	2	2	2	2	3	4	1	1
1240	2	2	4	2	3	4	2	1
1241	2	1	4	1	3	4	2	1
1242		2	1	2	1	3	2	1
1243	2	1	1	2	3	4	1	1
1244	2	2	4	2	3	4	2	1
1245	2	2	2	1	3	4	2	1
1246	2	1	3	1	3	3	2	1
1247	2	1	4	2	3	4	2	1
1248	2	2	3	2	4	4	2	1
1249		1	2	2	5	3	1	1
1250	2	2	2	1	5	4	2	1
1251	2	2	2	2	1	4	2	1
1252	2	2	2	1	1	4	2	1
1253	2	1	1	1	5	3	1	1
1254	2	2	3	1	3	4	2	1
1255		1	2	2	4	2	2	1
1256		1	2	2	4	4	2	1
1257		1	1	2	4	2	2	1
1258	2	1	2	2	4	2	2	1
1259	2	1	1	1	3	3	1	1
1260		2	2	2	3	4	1	1
1261	2	2	3	2	1	4	1	1
1262	2	1	2	2	4	2	2	1
1263	2	2	1	2	1	2	1	1
1264		1	2	2	1	2	1	1
1265		1	1	2	4	3	2	1
1266	2	1	2	1	3	3	2	1
1267	2	2	4	2	3	3	2	1
1268		1	1	2	3	3	2	1
1269	2	2	2	1	1	4	2	1
1270	2	1	1	1	5	2	2	1
1271	2	2	4	1	4	4	2	1
1272		1	2	1	5	4	1	1
1273	1	1	4	2	4	3	2	1
1274	2	1	1	2	3	4	2	1
1275	2	2	3	2	3	4	2	1
1276		1	3	2	3	2	2	1
1277		2	2	2	5	3	2	1
1278		1	2	2	1	3	1	1
1279	2	2	2	2	1	3	2	1
1280		1	1	2	3	3	1	1
1281	2	1	4	2	3	2	2	1
1282		2	1	2	4	2	1	1
1283	2	1	4	1	3	4	2	1
1284	2	2	3	2	4	3	2	1
1285	2	1	1	2	4	3	2	1
1286		2	2	2	1	4	1	1
1287		2	2	2	1	1	2	1
1288		2	2	1	5	4	1	1
1289		2	2	1	3	4	2	1
1290	2	2	2	2	3	4	1	1
1291		2	3	2	4	3	2	1
1292		2	4	2	3	3	2	1
1293		1	4	2	4	2	2	1
1294	2	1	2	2	4	3	2	1
1295	2	1	3	2	4	3	2	1
1296	2	1	2	1	3	4	2	1
1297	2	1	2	2	5	4		1
1298		1	4	1	4	3	1	1
1299	2	2	2	2	1	3	2	1
1300	2	2	3	2	3	3	2	1
1301	2	2	4	2	3	4	2	1
1302	2	1	1	2	5	3	2	1
1303	2	1	3	2	3	4	2	1
1304		2	3	1	3	4	2	1
1305	2	1	3	1	3	4	2	1
1306	2	2	3	1	3	3	2	1
1307	2	2	2	2	3	4	2	1
1308	2	1	3	1	3	2	1	1
1309		2	3	2	5	4	1	1
1310	2	2	3	2	5	4	2	1
1311	2	1	2	1	2	4	1	1
1312	2	2	2	1	1	4	2	1
1313	2	1	2	1	3	4	2	1
1314	2	2	3	2	3	3	1	1
1315		2	3	2	1	3	1	1
1316		2	2	1	5	4	1	1
1317	2	1	3	2	4	3	2	1
1318	2	2	3	1	3	3	2	1
1319		2	3	2	3	3	2	1
1320	2	1	2	2	4	4	2	1
1321	2	2	2	1	3	4	1	1
1322	2	2	3	1	3	4	2	1
1323		2	2	2	1	3	1	1
1324	2	1	3	1	4	2	2	1
1325	2	1	3	2	3	4	1	1
1326	2	1	2	1	3	4	2	1
1327	2	2	2	1	3	4	1	1
1328	2	1	2	2	4	2	1	1
1329		2	2	2	3	4	1	1
1330	2	2	4	1	3	4	2	1
1331		2	4	2	3	3	2	1
1332	2	1	4	2	3	3	2	1
1333		1	3	1	4	2	2	1
1334		2	3	2	1	1	2	1
1335	2	2	4	2	3	4	2	1
1336	2	2	4	1	3	4	2	1
1337	2	2	2	2	3	4	2	1
1338		2	3	1	3	4	1	1
1339	2	2	3	1	4	4	2	1
1340	2	2	3	2	3	4	1	1
1341		2	2	1	3	3	2	1
1342		2	2	2	1	2	2	1
1343	2	2	2	1	1	4	2	1
1344		2	4	1	1	2	2	1
1345		2	3	1	4	2	2	1
1346		2	4	1	3	2	2	1
1347		2	4	2	4	2	2	1
1348	2	1	2	1	1	1	2	1
1349	2	2	3	2	4	2	1	1
1350		2	3	2	4	4	1	1
1351	2	2	3	1	1	4	1	1
1352	2	2	3	2	3	4	2	1
1353		2	3	1	4	4	2	1
1354	2	2	2	2	1	4	1	1
1355	2	2	4	2	1	2	2	1
1356	2	2	4	2	3	3	2	1
1357		2	2	1	5	1	1	1
1358	2	2	3	1	3	3	1	1
1359	1	1	4	2	4	3	2	1
1360		2	4	2	4	2	2	1
1361		1	3	2	1	2	2	1
1362		2	4	2	4	3	2	1
1363	2	2	3	2	3	4	2	1
1364		1	3	2	3	2	2	1
1365		2	2	2	4	4	1	1
1366	2	2	4	2	3	3	2	1
1367	2	2	3	2	4	2	2	1
1368	2	2	2	2	3	2	2	1
1369	2	2	3	2	4	3	2	1
1370	2	2	4	2	4	2	2	1
1371	2	2	2	1	5	3	1	1
1372	2	2	3	1	5	3	2	1
1373		1	3	1	1	1	1	1
1374		2	1	2	1	2	2	1
1375		1	4	2	4	3	2	1
1376		2	2	2	4	3	2	1
1377	2	1	3	1	3	2	1	1
1378		1	3	1	3	3	2	1
1379		2	2	2	3	3		1
1380		2	3	2	3	4	1	1
1381	1	2	3	2	1	2	2	1
1382	2	1	3	2	1	3	2	1
1383	2	2	2	2	3	4	2	1
1384	2	2	3	2	4	4	2	1
1385		2	4	1	3	4	2	1
1386		1	3	2	4	3	2	1
1387	2	2	3	2	5	4	2	1
1388		2	4	2	4	2	2	1
1389		2	3	2	1	3	2	1
1390		2	3	2	4	4	2	1
1391	2	1	3	2	1	3	2	1
1392	2	2	4	1	1	3	2	1
1393	2	1	4	2	3	2	1	1
1394		2	4	2	4	3	2	1
1395		2	2	2	4	3	2	1
1396		2	2	1	3	3	2	1
1397		2	4	2	4	2	2	1
1398		2	3	1	1	2	2	1
1399		2	2	2	1	2	2	1
1400		2	4	1	4	4	2	1
1401		2	4	1	4	2	2	1
1402	2	1	2	2	3	4	1	1
1403	2	1	3	2	4	4	2	1
1404	2	2	4	2	4	4	2	1
1405	2	1	1	2	3	3	1	1
1406	2	2	4	1	5	4	2	1
1407		2	3	2	4	3	2	1
1408	2	2	3	2	3	4	2	1
1409	2	1	4	1	4	1	2	1
1410	2	2	3	1	3	4	2	1
1411	2	2	3	2	4	3	2	1
1412	2	1	1	2	1	3	2	1
1413		2	4	2	4	1	2	1
1414	2	2	4	1	3	3	1	1
1415		2	2	1	3	2	1	1
1416		1	2	1	1	2	1	1
1417		2	3	2	4	4	2	1
1418	2	2	4	2	4	3	2	1
1419	2	2	3	1	3	3	2	1
1420		2	4	2	1	4	2	1
1421		1	2	1	4	3		1
1422	2	2	4	2	3	2		1
1423		2	2	2	4	4	1	1
1424	2	2	3	2	3	4	2	1
1425	2	2	4	1	3	4	2	1
1426		2	2	2	4	4	1	1
1427		2	4	2	4	3	2	1
1428	2	2	4	1	3	4	2	1
1429	2	1	3	2	3	2	2	1
1430		2	2	2	1	2	1	1
1431		2	4	1	3	4	2	1
1432	1	1	3	2	4	3	2	1
1433	2	2	4	2	3	4	2	1
1434	2	2	4	2	2	4	2	1
1435	2	2	3	2	4	3	2	1
1436	1	1	2	1	1	1	2	1
1437		2	2	2	1	3	1	1
1438	2	2	3	2	4	2	1	1
1439		2	2	2	3	4	1	1
1440	2	1	3	1	4	3	2	1
1441	2	1	3	2	4	4	2	1
1442		2	3	1	4	3	1	1
1443	2	2	3	1	3	4	1	1
1444		2	4	2	4	2	2	1
1445	2	2	2	1	1	4	1	1
1446	2	1	2	2	1	3	2	1
1447	2	2	4	1	3	3	2	1
1448		2	2	2	1	4	1	1
1449	2	2	4	2	4	3	2	1
1450	2	1	3	2	4	3	2	1
1451		2	3	1	4	4	1	1
1452		1	1	1	1	1	1	1
1453		2	3	1	4	2	1	1
1454		1	4	1	3	2	2	1
1455	2	1	2	2	3	3	2	1
1456		2	2	1	4	4	2	1
1457		2	3	1	4	3	2	1
1458	2	2	3	1	4	4	1	1
1459		2	3	1	4	4	1	1
1460		2	4	2	4	1	2	1
1461	2	2	2	2	3	2	1	1
1462		1	2	1	4	2	1	1
1463		1	2	2	1	1	2	1
1464	2	1	3	1	1	2	1	1
1465	2	2	1	1	1	4	1	1
1466	2	1	4	2	3	3	2	1
1467	2	1	3	2	3	2	2	1
1468		2	4	2	4	3	2	1
1469		2	4	1	3	4	2	1
1470	2	2	2	2	1	4	1	1
1471		2	4	2	4	4	2	1
1472	2	1	4	1	3	3	2	1
1473		2	3	2	4	3	2	1
1474	2	1	3	2	3	3	2	1
1475	2	2	4	2	3	4	2	1
1476		1	2	2	4	3	2	1
1477		2	2	2	5	2	2	1
1478	3	2	4	2	3	2	2	1
1479		1	2	2	3	3	2	1
1480	2	2	2	2	4	4	2	1
1481	2	2	3	2	1	3	1	1
1482		2	4	1	4	2	2	1
1483		2	4	1	4	4	2	1
1484	2	2	4	1	3	4	2	1
1485	2	2	2	1	4	3	2	1
1486	1	1	4	1	1	2	2	1
1487	2	2	3	2	4	3	2	1
1488		2	4	1	3	4	2	1
1489	2	2	3	2	3	4	1	1
1490	2	2	3	1	3	4	2	1
1491	2	2	4	2	4	1	2	1
1492		2	3	2	1	2	1	1
1493	2	2	4	2	3	4	2	1
1494	2	2	4	1	4	4	2	1
1495		1	2	2	4	3	1	1
1496	1	2	4	2	3	3	2	1
1497		1	3	1	3	3	2	1
1498	2	2	3	2	3	4	2	1
1499	2	2	4	2	4	2	2	1
1500		2	2	1	3	3	1	1
1501	2	2	3	2	4	2	2	1
1502		1	3	1	4	1	2	1
1503	2	2	3	2	4	4	1	1
1504	1	1	3	2	3	2		1
1505	2	2	3	2	4	4	2	1
1506	2	2	3	2	4	4	2	1
1507	2	2	4	2	4	3	1	1
1508	2	2	4	2	3	4	2	1
1509		2	2	2	1	2	1	1
1510	2	2	2	2	4	3	2	1
1511	2	1	2	1	3	3	2	1
1512	2	2	3	2	4	4	1	1
1513	2	2	4	2	4	4	2	1
1514	2	1	3	2	4	1	2	1
1515	2	2	3	2	4	4	2	1
1516	1	2	3	2	4	3	1	1
1517	1	2	2	2	3	4	1	1
1518	2	2	4	1	3	3	1	1
1519		2	3	2	1	1	2	1
1520	2	2	2	1	3	4	1	1
1521		2	2	1	4	2	2	1
1522	2	2	3	2	4	3	2	1
1523		2	2	2	1	2	2	1
1524	2	2	4	2	4	4	2	1
1525	2	1	1	2	1	3	2	1
1526		2	2	1	5	3	1	1
1527		2	2	1	1	4	1	1
1528	2	1	2	1	4	1	2	1
1529	2	2	3	1	3	4	1	1
1530		2	2	2	4	2	2	1
1531		2	4	2	3	4	2	1
1532		1	2	2	3	3	2	1
1533	2	1	3	1	3	2	1	1
1534	2	2	4	1	4	4	2	1
1535		2	3	2	3	4	2	1
1536	2	1	2	2	2	4	1	1
1537		2	4	2	4	2	1	1
1538		2	4	2	4	3	2	1
1539	2	2	4	2	3	3	2	1
1540	2	2	3	2	3	3	2	1
1541		2	4	2	4	3	1	1
1542		2	4	2	4	2	2	1
1543	1	1	3	2	1	2		1
1544		2	4	2	3	2	2	1
1545		2	4	2	4	2	2	1
1546	2	1	3	1	3	3	2	1
1547		1	4	2	4	1	2	1
1548		2	3	1	4	2	2	1
1549	2	1	2	2	1	3	2	1
1550		1	2	2	1	1	1	1
1551		2	4	2	4	3	2	1
1552		2	2	2	4	4	1	1
1553	2	2	4	2	3	4	2	1
1554	2	2	2	1	1	4	2	1
1555	2	1	4	1	4	3	2	1
1556	2	2	4	2	4	4	2	1
1557		2	3	2	1	2	2	1
1558		2	3	2	3	4	2	1
1559		2	3	2	1	2	2	1
1560	2	2	3	2	3	3		1
1561		2	4	2	3	4	2	1
1562	2	2	4	2	3	1	2	1
1563	2	2	3	2	3	2		1
1564		2	3	2	3	3	1	1
1565	2	2	4	1	1	1	2	1
1566	2	2	3	2	4	4	2	1
1567		1	4	2	4	2	2	1
1568	2	2	3	1	3	3	1	1
1569		2	3	2	3	4		1
1570	2	2	4	2	4	2	2	1
1571	2	2	2	1	1	4	1	1
1572	2	2	4	2	4	2	2	1
1573	2	2	3	2	4	3	2	1
1574		2	2	2	1	3	1	1
1575	1	1	2	2	1	2	1	1
1576	2	2	3	2	3	3	1	1
1577	1	2	4	1	4	3	2	1
1578	2	1	2	2	3	2	1	1
1579		2	4	1	3	3		1
1580	2	1	3	1	3	3	2	1
1581	2	1	4	2	4	4	2	1
1582		2	2	2	4	4	1	1
1583	2	2	4	1	4	2	2	1
1584		2	2	1	4	2	1	1
1585		1	2	2	4	3	1	1
1586	1	1	2	2	1	1	2	1
1587	2	1	2	2	3	4	1	1
1588	2	1	2	2	4	1	2	1
1589	2	1	4	1	4	4	2	1
1590	2	1	4	2	3	4	2	1
1591	2	2	3	1	3	4	2	1
1592	2	2	4	2	4	4	2	1
1593		1	3	2	4	2	2	1
1594	2	2	4	2	3	4	1	1
1595	2	2	4	1	4	4	2	1
1596	1	2	4	1	3	4	2	1
1597	2	2	3	2	1	4	2	1
1598		2	3	2	4	4	2	1
1599	2	1	3	1	3	3	1	1
1600	2	2	3	2	3	2	2	1
1601		2	4	1	3	3	2	1
1602	2	2	3	2	4	4	2	1
1603	2	2	2	1	1	4	1	1
1604	2	2	1	1	1	3	2	1
1605	2	2	2	2	3	4	1	1
1606	2	2	4	1	4	2	2	1
1607		2	3	2	1	1	2	1
1608	2	2	2	2	3	3	1	1
1609	2	2	3	1	5	3	2	1
1610		1	4	2	2	1	2	1
1611		2	2	2	1	4	1	1
1612	2	1	2	2	4	4	2	1
1613	1	2	2	2	1	4	2	1
1614		1	2	2	1	2	2	1
1615		1	3	1	4	3	1	1
1616		2	3	2	4	3	2	1
1617	2	2	3	2	3	2	1	1
1618		2	3	1	3	4	1	1
1619		2	4	1	4	4	2	1
1620	2	1	3	1	4	3	1	1
1621		2	2	2	4	4		1
1622	2	1	4	1	4	1	2	1
1623		1	4	2	4	2	2	1
1624		2	3	1	3	4	2	1
1625		2	3	2	4	4	2	1
1626	2	2	3	2	4	4	2	1
1627	2	2	3	1	3	3	2	1
1628	2	2	2	1	4	4	2	1
1629	2	2	4	2	4	3	2	1
1630	2	2	4	1	3	3	2	1
1631	2	2	4	2	4	4	2	1
1632	2	1	3	1	4	3	2	1
1633	2	1	2	2	4	3	2	1
1634	2	2	2	2	4	3	2	1
1635		1	2	1	1	2	1	1
1636	2	2	3	1	3	4	2	1
1637	2	2	4	2	4	4	2	1
1638		2	2	2	1	3		1
1639		2	3	2	3	3		1
1640		1	2	2	4	2		1
1641		1	3	2	4	2	2	2
1642	2	2	2	1	5	4	1	2
1643		1	2	1	4	3	2	2
1644	1	1	2	2	3	4	2	2
1645	2	2	3	2	1	3	1	2
1646	2	1	3	1	1	1	2	2
1647		1	2	1	4	2		2
1648	1	1	2	1	4	3	2	2
1649		1	2	1	3	2	2	2
1650		1	4	2	4	2		2
1651	2	1	3	1	5	2	1	2
1652	2	2	4	2	3	4	2	2
1653	2	2	4	2	3	3	2	2
1654		1	4	2	3	2		2
1655		2	2	1	3	3	2	2
1656	2	1	3	2	3	3	2	2
1657		2	4	2	3	3		2
1658	1	1	3	1	4	3	2	2
1659		2	3	2	4	3	1	2
1660	2	2	3	2	3	1	1	2
1661	2	2	1	1	4	2	1	2
1662	2	1	3	2	3	3	2	2
1663		2	3	1	1	3		2
1664		1	2	2	1	4	2	2
1665		1	2	2	2	2	2	2
1666		1	4	2	4	3		2
1667	2	1	4	2	3	4	2	2
1668	2	1	2	2	1	2	2	2
1669	2	1	3	2	1	4	1	2
1670	2	2	3	1	4	2	1	2
1671		1	3	2	4	3	2	2
1672	2	1	2	2	1	3	1	2
1673	2	2	2	2	3	4	1	2
1674		2	4	1	4	3	2	2
1675		1	3	2	1	1	2	2
1676	2	2	4	1	4	1	2	2
1677	2	1	3	1	3	4	2	2
1678		2	1	2	3	2	1	2
1679		1	1	2	3	3	1	2
1680		1	4	2	1	1	2	2
1681		1	2	2	3	4	1	2
1682		2	4	1	3	3	2	2
1683		2	1	1	3	4	2	2
1684		1	2	1	3	3	2	2
1685	2	1	4	2	4	2	2	2
1686	2	1	3	2	4	4	1	2
1687		2	4	2	4	2	2	2
1688		1	3	2	4	2	2	2
1689	2	1	2	2	3	4	2	2
1690		1	4	2	3	3		2
1691	2	1	3	1	3	3	1	2
1692	2	1	4	2	3	4	1	2
1693		1	3	2	1	1	2	2
1694	2	2	3	2	4	2	1	2
1695		1	4	1	5	1	2	2
1696		1	3	2	4	3	1	2
1697		1	2	2	1	2	2	2
1698		1	4	2	3	1	2	2
1699	2	2	3	1	4	2	2	2
1700		1	4	2	4	1	2	2
1701		1	3	1	5	3	1	2
1702		2	4	2	4	2	2	2
1703	2	2	3	1	3	4		2
1704		1	4	2	4	2	2	2
1705		1	1	2	1	3	1	2
1706		1	3	2	4	3		2
1707		1	3	2	1	4	2	2
1708		1	4	2	4	3	2	2
1709	2	1	4	1	3	4	2	2
1710		1	3	1	3	3	2	2
1711		2	4	2	5	2	2	2
1712		2	3	1	4	2	2	2
1713	2	2	4	1	3	4	2	2
1714	2	2	3	2	3	4	2	2
1715	2	1	4	2	4	1	2	2
1716	2	1	1	2	5	4	1	2
1717		1	3	1	3	2	1	2
1718	2	1	4	1	3	4	1	2
1719		1	4	1	4	3	1	2
1720		1	2	2	1	2	2	2
1721		2	2	1	3	4	1	2
1722	2	1	3	1	5	2	2	2
1723		1	3	2	4	2	1	2
1724	2	1	4	2	4	2	2	2
1725		1	3	2	4	2	2	2
1726		1	3	2	4	2	2	2
1727		1	4	1	4	3	2	2
1728		1	3	1	3	3	2	2
1729	2	1	4	1	3	4	2	2
1730		1	3	1	5	2		2
1731		1	2	2	1	2	2	2
1732		1	3	2	4	3		2
1733	2	1	3	2	3	4	2	2
1734	2	2	4	2	4	2	2	2
1735		1	4	1	4	3	2	2
1736		1	3	2	1	3	2	2
1737		1	3	2	4	2	1	2
1738	2	2	3	2	3	3	2	2
1739		2	4	1	3	4	2	2
1740		1	2	1	3	4	2	2
1741	2	1	4	2	3	4	1	2
1742		1	3	1	1	3	1	2
1743		2	4	2	3	2	2	2
1744		1	2	1	1	3		2
1745	2	1	4	2	4	3	2	2
1746	2	2	4	2	3	3	2	2
1747	2	1	4	2	4	3	1	2
1748		2	3	1	3	2	1	2
1749		2	4	2	2	2		2
1750		1	2	2	1	3		2
1751	1	1	4	1	4	2	2	2
1752	2	2	4	2	3	3	2	2
1753		1	3	2	4	3		2
1754	2	2	2	2	3	4	1	2
1755	2	1	3	2	4	4	2	2
1756	2	2	4	1	3	4	2	2
1757	1	1	2	1	1	1	2	2
1758	2	2	2	1	3	4	2	2
1759	2	2	4	1	3	4	2	2
1760		1	1	2	1	2	1	2
1761		1	3	2	4	4	1	2
1762	2	1	3	1	3	4	1	2
1763	2	1	3	2	3	4	1	2
1764	1	1	1	2	3	4	1	2
1765		2	3	2	3	1	2	2
1766		1	1	1	3	2	2	2
1767		1	2	2	1	1	2	2
1768	2	1	2	2	1	3	1	2
1769	2	2	3	1	3	4	2	2
1770	2	1	1	2	3	2	2	2
1771	2	1	2	1	5	4	2	2
1772	2	2	4	1	3	4	2	2
1773	2	1	2	1	1	3	1	2
1774	2	1	3	2	1	3	2	2
1775		2	4	1	5	4	2	2
1776	2	1	3	2	1	4	2	2
1777	2	1	3	2	1	2	2	2
1778		1	3	2	3	2		2
1779	2	1	3	2	3	2	1	2
1780		1	2	2	1	3		2
1781	2	1	2	1	3	4	1	2
1782	1	2	4	2	3	4	2	2
1783	3	2	2	2	3	4	2	2
1784		1	4	2	4	2	2	2
1785	1	2	3	2	3	4	1	2
1786	2	2	4	2	3	3	2	2
1787		2	3	2	3	3	2	2
1788	2	1	4	2	3	3	2	2
1789	2	1	4	2	4	3	2	2
1790	2	1	4	1	4	1	1	2
1791		1	3	1	3	3		2
1792	2	2	3	1	3	3	2	2
1793		1	1	2	1	3	1	2
1794		1	4	2	3	2	2	2
1795	2	2	2	2	1	4	1	2
1796		2	2	2	1	1	2	2
1797	2	1	3	2	3	4	2	2
1798	2	1	2	2	3	4	2	2
1799		1	4	2	4	4		2
1800		2	3	1	4	3	2	2
1801		1	3	2	4	3	2	2
1802		1	4	1	3	4	2	2
1803	2	2	3	1	3	4	2	2
1804		1	2	2	1	1	1	2
1805	2	2	3	2	3	4	2	2
1806		2	3	1	3	4	2	2
1807	2	2	1	2	1	3	2	2
1808	2	2	2	1	1	4	2	2
1809		2	2	2	1	3	2	2
1810	2	1	3	2	4	3	1	2
1811		1	4	1	4	2	2	2
1812	2	1	4	2	4	2	2	2
1813	2	2	4	2	3	3	2	2
1814		2	3	2	4	4	1	2
1815		1	1	1	1	4	1	2
1816	2	1	2	2	3	4	2	2
1817	2	2	4	2	3	4	2	2
1818		2	1	2	1	3	2	2
1819	2	1	3	2	1	1	1	2
1820	2	1	3	1	3	4	2	2
1821	2	2	2	1	1	2	1	2
1822	2	1	3	1	4	3	2	2
1823	2	1	2	2	3	3	2	2
1824	2	1	3	2	3	4	2	2
1825	2	1	2	2	4	3	2	2
1826	2	2	1	2	3	4	2	2
1827	2	1	4	1	4	4	1	2
1828		2	2	1	3	2		2
1829	2	1	3	2	4	2		2
1830	2	1	4	2	3	3	2	2
1831	2	1	2	1	3	4	2	2
1832		1	1	1	4	2	1	2
1833		2	2	2	1	2	2	2
1834	2	1	3	1	1	4	2	2
1835	2	2	4	1	4	3	2	2
1836	2	2	1	1	5	4	2	2
1837	2	2	4	1	3	3	2	2
1838	2	2	2	2	3	4	2	2
1839	2	2	2	2	1	4	1	2
1840	2	1	3	1	3	3	1	2
1841		1	3	1	4	2	2	2
1842	2	2	2	2	3	4	1	2
1843	2	1	3	1	4	2	1	2
1844	2	2	4	2	4	3	2	2
1845	2	1	2	1	3	4	1	2
1846	2	2	4	2	3	4	2	2
1847	1	1	2	2	1	1	2	2
1848		2	2	1	3	4	2	2
1849		1	4	2	4	2	2	2
1850	1	2	3	1	3	3	1	2
1851		1	2	2	1	3	1	2
1852		2	2	2	1	1	1	2
1853	1	2	2	1	1	2	1	2
1854		1	1	2	3	4	1	2
1855		2	2	2	1	2	2	2
1856	2	1	3	1	1	2	1	2
1857	2	2	3	2	3	4	1	2
1858		1	2	2	2	4	2	2
1859		1	4	2	5	4		2
1860		1	3	1	4	3	1	2
1861	2	2	4	1	3	4	2	2
1862	2	2	2	2	3	4	2	2
1863		2	2	2	4	3	1	2
1864		2	3	2	4	4	1	2
1865	2	2	4	2	3	4	2	2
1866		1	4	2	4	3		2
1867	2	1	4	2	4	1		2
1868	2	2	2	2	3	4	1	2
1869	2	2	2	2	3	4	2	2
1870	2	1	4	1	5	3	2	2
1871	2	1	3	2	4	3	2	2
1872		2	2	2	5	4	1	2
1873		2	4	1	1	2		2
1874	2	2	3	2	3	3	2	2
1875	2	2	3	1	3	2	1	2
1876		1	2	2	1	4		2
1877	2	1	4	1	4	3	2	2
1878	2	2	4	1	3	3	2	2
1879	2	1	2	2	3	4	1	2
1880		2	4	2	3	2	2	2
1881	2	2	2	2	3	4	2	2
1882	2	2	4	2	3	3		2
1883	2	1	4	2	1	4	1	2
1884	2	2	3	1	3	4	1	2
1885	2	2	4	2	3	4	2	2
1886		1	3	2	3	4	1	2
1887		2	1	2	5	3	1	2
1888	2	2	3	1	5	4	2	2
1889		1	2	2	1	3	2	2
1890		2	4	2	5	1	2	2
1891		1	3	2	1	2	2	2
1892	2	2	3	2	4	2	1	2
1893	2	2	3	2	3	4	1	2
1894	2	2	3	1	1	3	2	2
1895	2	1	1	1	4	4	2	2
1896		1	4	2	3	1		2
1897		1	4	1	3	4		2
1898	2	2	4	1	3	4	2	2
1899	2	2	3	1	3	4	1	2
1900		2	2	2	3	3	2	2
1901	2	2	3	2	4	3	1	2
1902	2	2	3	1	3	2	2	2
1903	1	2	3	1	3	3	1	2
1904	2	2	4	2	3	4	2	2
1905		1	2	1	4	4	2	2
1906		2	2	2	3	4	1	2
1907		1	3	2	3	3	2	2
1908	2	2	4	2	3	2	2	2
1909	2	2	3	1	5	4	1	2
1910		1	3	2	1	1	1	2
1911	2	2	3	1	5	4	1	2
1912		2	4	1	3	2	2	2
1913	2	1	4	1	3	2	2	2
1914		2	3	1	3	4	2	2
1915	2	1	4	2	3	4	2	2
1916	2	2	2	2	1	4	2	2
1917	2	2	3	2	3	4	2	2
1918	2	2	3	2	3	4	2	2
1919	2	2	2	2	1	4	2	2
1920	2	2	4	2	3	3	2	2
1921	2	2	3	2	4	3		2
1922	2	2	4	1	3	1		2
1923		2	3	2	4	4		2
1924	2	2	2	1	5	4	1	2
1925	2	1	2	2	3	3	1	2
1926	2	2	4	1	3	3	2	2
1927		2	4	2	1	2	2	2
1928	2	2	4	2	4	4	2	2
1929	2	2	1	1	1	4	2	2
1930		1	3	2	1	1	1	2
1931	2	2	3	2	3	3	2	2
1932	2	2	2	2	3	4	1	2
1933		1	2	2	3	4	2	2
1934		2	3	2	3	4	2	2
1935	2	2	3	2	3	4	2	2
1936	2	2	4	2	1	4	2	2
1937	2	2	3	1	1	4	2	2
1938		1	2	2	4	3	1	2
1939		1	3	1	5	2	1	2
1940		2	4	1	3	2		2
1941	2	2	3	1	3	3	1	2
1942	2	1	4	2	3	3	2	2
1943	2	2	4	1	3	4	2	2
1944	2	2	3	1	3	4	2	2
1945		2	3	2	3	3	2	2
1946	2	1	3	2	1	2	1	2
1947	2	1	1	1	1	3	1	2
1948	1	1	2	1	3	4	1	2
1949		2	3	1	3	3	2	2
1950	2	2	3	2	4	2	2	2
1951	2	2	2	2	3	3	2	2
1952		2	4	1	4	2	2	2
1953		1	3	1	4	2	2	2
1954		2	3	2	4	4	2	2
1955		2	4	2	4	2	2	2
1956		2	4	2	5	4	2	2
1957		2	4	2	5	3	2	2
1958	2	2	3	2	3	2	2	2
1959		2	4	2	3	3	1	2
1960		2	3	1	3	4	2	2
1961	2	2	4	2	4	2	2	2
1962	2	2	2	2	4	3	1	2
1963		2	2	2	1	4	2	2
1964	2	2	2	2	3	4	1	2
1965		1	3	2	1	3	2	2
1966		1	2	1	3	4	1	2
1967	2	2	4	1	3	3	2	2
1968	2	2	3	2	3	4	1	2
1969		2	1	2	3	1	1	2
1970		2	3	2	3	4	2	2
1971		2	4	1	3	2		2
1972		2	3	2	4	2	2	2
1973	1	1	2	2	4	3	2	2
1974	2	2	2	1	5	4	1	2
1975		2	2	1	2	4	1	2
1976		2	3	2	3	3	1	2
1977	2	2	3	2	3	3	2	2
1978		2	4	1	3	4	2	2
1979	2	2	2	2	3	4	2	2
1980	2	2	4	2	2	2	2	2
1981	1	1	3	2	4	2	2	2
1982	2	1	4	2	1	3	2	2
1983		1	2	2	4	2	1	2
1984		1	3	2	4	2	2	2
1985	2	2	4	2	3	3	2	2
1986	2	1	2	2	3	3	2	2
1987	2	2	3	2	4	3	1	2
1988		2	3	2	3	2	1	2
1989		1	4	1	3	2	2	2
1990	2	2	4	1	5	4	2	2
1991		2	4	2	4	2	2	2
1992	2	1	1	1	5	4	2	2
1993		1	3	1	3	4	2	2
1994		1	2	1	3	4	2	2
1995	2	2	3	1	3	4	2	2
1996	2	2	4	2	3	3	2	2
1997	2	1	4	1	1	3	2	2
1998	2	2	4	2	4	2	2	2
1999	2	2	4	1	3	3	2	2
[truncated: 970 more rows]

## Sheet: Codebook
Variable	Value	Distribution
Infection Status	1	Yes
	2	No
	3	Indeterminate
County	1	Dallas
	2	Tarrant
Socioeconomic Status	1	Low SES
	2	Not Low SES
Age Category	1	18-24
	2	25-44
	3	45-64
	4	65-89
Gender	1	Male
	2	Female
Race/Ethnicity	1	Hispanic
	2	NH Multiracial
	3	NH White
	4	NH Black
	5	NH Other
Essential Worker Status	1	Essential Worker
	2	Non Essential Worker
Education Category	1	Less than high school/Some high school but did not get diploma
	2	High school degree/Vocational, business, or trade school
	3	Some college but no degree/Associate degree or community college
	4	4-year college or university degree/Graduate or professional school
